# Supplementary material for: Pretreatment of Huoxue Jiedu Formula Ameliorates Myocardial Ischaemia/Reperfusion Injury by Decreasing Autophagy via Activation of the PI3K/AKT/mTOR Pathway
Source: Front Pharmacol. 2021 Feb 26;12:608790. doi: 10.3389/fphar.2021.608790 (PMC7952439; doi:10.3389/fphar.2021.608790)
Supplement: Supplementary file 1 [file datasheet1.xlsx]

## Sheet: Sheet1
ABAT
ACHE
AKR1C1
AKR1C2
AKR1C3
ALB
ALDH5A1
ALK
ALOX12
ATIC
AURKB
AXL
BCL2L1
CA1
CA12
CA13
CA14
CA2
CA3
CA4
CA5A
CA5B
CA6
CA7
CA9
CES2
CLK1
CNR1
CNR2
COMT
CTBP2
DAO
DPP4
DYRK1A
DYRK1B
EGFR
ELANE
ENPEP
ERN1
ESR1
ESR2
FABP3
FABP4
FASN
FBP1
FUT7
FYN
GPR35
GRM2
GSK3B
HCAR2
HDAC6
HDAC8
HSD17B1
HSD17B3
HTR3A
IGF1R
KDM4A
KDM4E
KDR
KMO
LAP3
LCK
LDHA
LDHB
MAOA
MAOB
MCL1
MET
MMP1
MMP2
MMP8
MMP9
MTNR1A
NEK2
NMUR2
PARP1
PIN1
PLA2G2D
PLA2G4A
PLA2G4B
POLB
PPARG
PTGS1
PTGS2
PTK2
PTPRB
PTPRC
RARA
RARB
RARG
SERPINE1
SLC6A2
SQLE
SRC
SRD5A2
TLR4
TTR
TYMS
TYR
TPMT
POLA1
MVD
TUBB1
CDK2
ADRA2A
ADRA2C
ADRA2B
ADRB2
ADRB1
DRD2
ADRA1A
CRHR1
DRD3
PTPN1
STS
KDM3A
KDM6B
FTO
KDM4C
BCL2
ADRA1D
OPRM1
SLC29A1
IDO1
CYP19A1
RXRB
RXRG
RXRA
FOLH1
ABL1
ALDH2
ALOX5AP
ASAH1
ATR
AURKA
BCAT2
BCHE
CCNA2
CCNC
CDC25B
CDC42
CCNA1
CDK4
CDK9
CHEK1
CHEK2
CHRM1
CHRM4
CSF1R
CYP11B1
CYP11B2
CYP2D6
DHFR
EPHB4
EPHX2
F3
FLT3
GABRB3
GABRG2
GABRA5
GRIA1
GRK2
GRK3
GRM1
GRM5
GYS1
HCRTR2
HPGD
HSD11B1
HSD17B2
HTR2B
ICAM1
IKBKB
JAK2
KIT
LIMK1
LYN
MAP2K1
MAPK13
MAPK14
MAPK8
MAPKAPK2
MKNK1
MKNK2
NAAA
NTRK1
PARP10
PARP2
PFKFB3
PIK3CB
PIK3CD
PIK3CG
PIM1
PLK1
PLK2
PLK3
PPIA
PRF1
PRMT1
RAC1
ROCK2
RPS27
RPS6KB1
SAE1
SCN4A
SELE
SIGMAR1
SLC1A3
SLC9A1
TBXAS1
TEK
TRPC6
TRPM8
TTK
ZAP70
UBA2
CDK8
ACE2
ADORA1
ADORA3
ANPEP
AOC3
CACNA2D1
CAPN1
CDC25A
CES1
CPA3
CPB1
CPB2
CPN1
CTSK
CXCL8
CYP26A1
CYP26B1
CYP2A6
DUSP3
F2
FFAR1
FFAR4
FUCA1
GABBR1
GABBR2
GABRR1
GRB2
GRIA4
GRIK1
GRIK2
GRIK3
GRM3
GRM6
HDAC1
HDAC2
HTR2A
HTR2C
ITGB1
KDM1A
KIF11
KYNU
MGAM
MIF
NOS1
OAT
PEPD
PIM2
PLG
PTGER1
PTGER2
PTGER3
PTGER4
PTGFR
PTPRA
RNPEP
S1PR1
S1PR2
S1PR3
S1PR4
S1PR5
SI
SLC15A1
SLC18A2
SLC1A2
SLC6A1
SLC6A12
SLC6A3
SLC6A4
SLC7A5
TAAR1
TACR1
TH
THRA
THRB
ITGA5
ACE
ADRB3
CASP1
CCKBR
CCR3
CTNNB1
CTSB
CTSC
CTSL
DDAH1
DPP7
DRD1
DRD5
ECE1
EDNRA
EDNRB
EPHA1
EPHA2
EPHA3
EPHA4
EPHA5
EPHA6
EPHA7
EPHA8
EPHB1
EPHB2
EPHB3
EPHB6
ERAP2
GHSR
GPBAR1
HTR1A
HTR1B
HTR1D
HTR1E
HTR4
HTR5A
HTR6
HTR7
ITGAL
KCNA5
KDM4B
KDM5B
KDM5C
LTA4H
MC1R
MME
MMP3
MPO
PTPN2
RAD51
ST3GAL1
ITGB2
ADA
AKR1B1
APEX1
CASP3
CDA
CPA1
DBF4
DTYMK
GPR17
HSP90AA1
KDM2A
LIG1
NGFR
OGA
SLC13A5
SLC16A1
CDC7
ABCG2
BMP4
CFD
CLK4
CTSS
CYP1A1
CYP1B1
DRD4
DYRK2
FGFR3
FLT4
FPR2
GCK
HSP90AB1
IKBKE
JAK3
KARS
MAPK10
MAPK9
MARK1
MCHR1
MDM2
MST1R
MTOR
PDGFRB
PDK1
PGK1
PIM3
PRKCB
RAF1
SCD
SIRT2
TBK1
TGFBR2
TGM2
TRPV1
JAK1
ABCB1
ADORA2A
ALDH3A1
ALOX15
AR
BRD4
CCNT1
CCR1
CCR5
CCR8
CEL
CHRM2
CHRM3
CHRM5
CHRNA3
CHRNB4
CREBBP
CTRB1
CTRC
CTSF
CTSH
CTSV
CYP17A1
EPHX1
FAAH
GABRA1
GABRA2
GABRA3
GABRB2
GPR55
KCNH2
KCNK2
MGLL
NR3C1
P2RX7
PABPC1
PDE10A
PDGFRA
PGR
PIK3R1
PLA2G2A
PLA2G6
PRKDC
PRSS1
PTAFR
RAPGEF4
TBXA2R
TGFBR1
TRPA1
VCAM1
XPO1
ADRA1B
ALOX5
AMY1A
APH1A
APH1B
APP
BACE1
BCL2A1
CCR6
DNMT1
F10
FDFT1
FGF1
FGF2
FUT4
GCGR
GLRA1
GLRA2
HPSE
IMPDH2
ITGA3
LGALS1
LGALS3
LGALS9
MAPT
MMP12
MMP14
NCSTN
PDE4D
PGD
PPM1A
PRKCA
PRKCD
PRKCE
PRKCG
PRKCH
PRKCQ
PSEN1
PSEN2
PSENEN
SELP
SHBG
SLC5A1
SLC5A2
SLC5A4
SRD5A1
SSTR1
SSTR2
SSTR3
SSTR4
SSTR5
ST3GAL3
STAT1
TDP1
TERT
TNNC1
TNNI3
TNNT2
TP53
VCP
VDR
VEGFA
ACVR1
ACVRL1
ADORA2B
AGPAT2
BMPR1A
BMPR1B
BMPR2
CASP7
CHRNA7
CLK2
CPT1A
CXCR2
GRM4
MAPK1
NOX4
PAK4
PLAA
PRKAB1
RET
WEE1
ADK
AKT2
ATP4A
ATP4B
BRAF
CALCRL
DCK
EIF2AK2
ERBB2
F2R
FGFR1
GPR84
GRK6
HRH4
LRRK2
MAP3K8
MYLK
NQO2
PDE4B
PDPK1
PI4KA
PI4KB
PIK3CA
PLK4
PYGL
SCN9A
TUBB3
XBP1
CCNE1
CDK3
LIMK2
MAP4K4
MMP13
OGT
PHLPP2
RPS6KA3
STAT6
PSENEN
NCSTN
APH1A
PSEN1
ADCY1
DNM1
F9
FLT1
HDAC3
HDAC4
HDAC5
HDAC7
HIF1A
IRAK4
KLK1
KLK2
MAP2
NCOR2
P2RX3
PDE5A
PGF
PIK3R1
PLA2G10
PLA2G5
PLAU
PPP2CA
PPP5C
PRSS3
REN
SLC2A1
TAS2R31
TMPRSS11D
TPSAB1
TRPV3
CD38
GRK5
NR3C2
PRKACA
QPCT
ROCK1
SAE1 UBA2
SIRT1
SIRT3
STAT3
XDH
AHCY
CAD
CSNK2A1
DDO
ERCC5
FEN1
GBA
GSR
HEXA
HEXB
KDM4D
P4HTM
PNP
PTGES
PYGM
TK1
ADAM17
AGTR1
AMPD3
BTK
EIF4H
GAA
GAPDH
GART
GRK1
HK1
HK2
HRAS
HSPA5
HSPA8
IMPDH1
MAP3K7
MAP3K9
MARS
METAP2
MGMT
MMP7
SLC28A2
SLC28A3
TOP1
TYMP
UPP1
YARS
ACLY
AHR
AKR1B10
AKR1C4
ALPL
CCND1
CYP1A2
GLO1
IKBKG
NFE2L2
NOS2
PTGDR2
RELA
TLR9
TOP2A
CHUK
CYP2C19
CYP2C9
CYP3A4
EP300
PTK2B
SNCA
SYK
ACP1
ADAMTS5
AMY2A
CASP2
CASP6
CASP8
CFTR
DNMT3B
EGLN1
ENGASE
GNPAT
HPRT1
IGFBP3
INSR
MMP16
NAALAD2
NEU2
NEU3
NEU4
NRP1
PDE1B
PDE9A
PTPN22
SELL
SLC37A4
TREH
PCNA
MELK
CBR1
ABCC1
ADAMTS4
AMPD2
C3AR1
CD22
DHODH
ERAP1
F3 F7
F7
IL2
ITGA2B
ITGAV
ITGB5
ITGB7
PADI1
PADI2
PADI3
PADI4
TMPRSS15
TNF
ITGB3
ITGB6
ITGA4
AGTR2
CMA1
MMP10
NPC1L1
BMP1
DOT1L
ITK
LARS
MAG
VARS
CARM1
CSNK2A2
EHMT1
EHMT2
EZH1
EZH2
INMT
KMT2A
P2RY1
SETDB1
SMYD2
SUV39H1
PPM1B
PPP1CC
PPP2R5A
HSD11B2
RORC
ATP1A1
IARS
JUN
PLA2G1B
F2RL1
TTL
AMD1
GSTM1
GLI1
MANBA
CDK1
PTPA
MTAP
OPRK1
AHCYL1
GLB1
GSTP1
GSTM2
CCNB1
LGALS7
NADK
NRAS
SLC5A11
PPARA
LYPLA1
LYPLA2
EIF4A1
NR1H3
NR1H2
HMGCR
NR4A1
CCNB3
CDK5R1
CHRNA4
CLK3
FAP
HRH2
LIPG
MAPK3
PREP
PTPRCAP
RBP4
TRPC3
TSPO
CCNB2
CDK5
CHRNB2
