# Supplementary material for: Pretreatment of Huoxue Jiedu Formula Ameliorates Myocardial Ischaemia/Reperfusion Injury by Decreasing Autophagy via Activation of the PI3K/AKT/mTOR Pathway
Source: Front Pharmacol. 2021 Feb 26;12:608790. doi: 10.3389/fphar.2021.608790 (PMC7952439; doi:10.3389/fphar.2021.608790)
Supplement: Supplementary file 2 [file datasheet2.xlsx]

## Sheet: Sheet1
MYH7
CACNA1C
MYH6
MYBPC3
LAMP2
CAV3
ANK2
BECN1
VMA21
KCNQ1
GAA
ATG5
IL6
SQSTM1
PRKAG2
CALM1
AKT1
MTOR
EPG5
GATA4
CSRP3
LMNA
CALM3
NOTCH1
CALM2
KCND3
ATG14
HRAS
RAF1
TP53
DMPK
MT-CO1
TTR
TNF
ULK1
MAP2K1
KRAS
NOS3
SLC25A4
PLN
VCP
GJA1
MAPK1
PIK3CA
IGF1
MAPK14
MT-ND1
DES
MAP2K2
ECE1
ATG12
CTNNA3
HTT
PIK3C3
DSP
ATG16L1
FLNA
MT-ND4
POLG
MT-CO2
APP
HMGB1
PSEN1
GSN
HDAC8
CASP3
TNFRSF1A
ATG7
MT-ND2
BMP2
MIR29A
ALB
APOB
MAPK8
DMD
INS
PIK3R4
TPM1
RYR1
CREBBP
TGFB1
IL1B
ERCC6
SNCA
ACE
PTEN
STK4
BRAF
NDUFS4
PLEKHM2
HFE
SOD1
ATG13
MIR146A
TCAP
CAV1
BCL2
MYPN
PPARG
EP300
EMD
MAPK3
ITPR1
MAP1LC3A
TFEB
CTNNB1
NFE2L2
CNBP
ATP2A2
PSEN2
ATG3
FAS
NOS1AP
IL10
CYCS
COL1A2
PIK3R2
AMBRA1
FLNC
IFNG
WIPI2
GLA
BAG3
CRYAB
SETD2
PRKN
VCL
CASP9
JUN
MIR210
SLC8A1
HMOX1
STAT3
TSC1
COMT
MIR34A
SIRT1
HIF1A
RPS6KB1
CASP8
PIK3R1
DRD2
SMAD4
GSK3B
PPARA
GAPDH
CTSD
TAZ
HDAC6
PPA2
PRKCA
BDNF
MEF2A
FGFR1
NBR1
MMP2
ITGB1
CXCR4
PRKAR1A
MAP3K7
LDLR
PRKAA1
MPO
ACTA1
GDNF
INSR
ATG4B
TSC2
CAMK2G
LRP6
SCN10A
APOE
GNE
LAMP1
ATG4C
HSPA8
TGFB2
OLR1
PRKACA
PDPK1
SOD2
ATN1
MIR132
PTPN11
PPARGC1A
AGT
GABARAPL1
NOS2
FXN
CAT
MIAT
MAPK9
PINK1
NEXN
TGFBR2
SNAP29
CREB1
PRKAA2
CRP
H2AC18
ATG4D
TWNK
GFAP
C9orf72
ATG9A
ATG10
DNM1L
BNIP3
RB1CC1
HSPG2
CTSB
EGFR
IGF1R
GYG1
HSPA4
ATG9B
SDHA
MBNL1
VAC14
NOD2
DRAM1
FANCI
MAPT
NOS1
RAB7A
EIF2AK3
FANCC
MRAS
FOXO1
NF1
RPS27A
MYOCD
TSPYL1
ATP12A
TH
VPS13A
ADRB2
ATP5F1A
FANCL
PLD1
CASP1
VDAC1
FOXO3
NRAS
YWHAE
S100B
ITGB3
MTMR14
TMPO
GBA
FANCD2
IRS1
SERPINA3
SMAD3
NIPBL
SRC
ATG2B
CASP7
VEGFA
KIT
ATP4A
PIK3CG
CST3
FANCA
STK11
HADHA
CASP2
PRKD1
SDHD
MIR29C
MEFV
RYR3
XBP1
YY1
ACADM
NUPR1
OFD1
MAP1LC3B
PRNP
ERN1
ULK2
MIR29B1
PTGS2
FANCG
CBL
FANCF
ESR1
TGFBR1
PARP1
CAMK2D
CFTR
FLCN
ATG2A
CXCL8
COL1A1
NGF
CDKN2A
RAB5A
ATXN3
ATG16L2
STUB1
TXN
TXNL4A
BRCA1
RELA
WASHC5
DRAM2
MAP3K5
ABCA1
COX6B1
COX4I1
TMEM199
FMR1
CAVIN1
RAC1
MMP14
IL1A
TLR4
GLI3
PSMD4
PTPN22
CAPN2
KEAP1
MAPK10
IL6ST
ABL1
BAD
HAAO
MIR22
AKT3
IDUA
LRRK2
ATXN7
SRPK3
NUP155
PRKCD
COX15
CCDC115
AGER
MAP2K7
VWF
BMP4
BCL2L1
CISD2
ITPR3
FN1
ITGA7
NPY
XK
PDGFRA
GLI1
PIK3C2A
SI
NDUFS2
HSPB1
RAD51
SHH
CHUK
CAST
AGK
AR
SMC3
CRYAA
LGALS3
CASP6
HDAC9
ROCK1
MMP9
FOS
HADHB
CD40LG
MYC
CAPN3
CDKN1A
COX5A
BAX
MIR199A1
FGFR2
CCT3
KDR
GNAQ
EIF2S1
NFKB1
NDUFS3
SLC22A5
SMC1A
AKT2
ADRA1A
MLH1
ENG
SP1
BMPR2
PALB2
HMGCR
ACTB
LRP8
FANCM
PTCH1
ADAM17
PTPA
ADIPOQ
UFD1
RRAS
TLR2
MIR21
HLA-DRB1
SHOC2
NPR1
ZMPSTE24
MCOLN1
DYSF
RET
REST
NPC1
LZTR1
MCL1
FGF2
SACS
BLOC1S1
ACHE
LEP
CDK1
RFWD3
TPM3
AQP4
AKAP13
ASPH
ATG101
NTRK2
SPP1
TARDBP
WIPI1
HSP90AA1
DCN
CFLAR
ERBB2
NTRK1
ARSB
LRP5
PLA2G6
SERPINE1
ADORA2A
RRAS2
MALAT1
DAPK1
PGM1
RBM10
SMARCA4
CALB2
CTSA
CALR
CD40
KCNK3
IKBKB
CACNA1A
ALOX5
CP
NR3C2
STAT1
APOA1
SOX2
DBH
GSK3A
TP73
AGL
MIR9-1
UVRAG
KIF5B
ATP1A1
OPTN
PRKCE
ITGA1
LCN2
RTN4
CALCOCO2
GPX4
LPL
ENPP1
TOP1
HSPA9
ADAMTS4
PRKG1
GRK2
MFN2
CLN3
GUSB
SOX4
NGFR
EIF2AK2
ITGA8
CDKN1B
HLA-B
DNMT1
ICAM1
EPO
YWHAB
ATP1B1
UBC
PICALM
ITGA2
RUBCNL
TF
HSPA5
SLC6A4
DNAH8
F3
PTGS1
SLC1A3
AGRN
XDH
CHD4
APTX
APLN
LRP1
STX17
CCN2
MME
CPT1A
YWHAZ
MAOA
PPIF
SPG7
HNRNPA1
YWHAQ
MTR
MDM2
MIR155
FUS
ACVR2B
SUFU
MYLK
ESS2
CLU
ANK3
TRAF6
OBSCN
CCL2
PSAP
RUBCN
ADM
FGF14
ITGAM
PPP2CA
MIR24-1
MYH11
PPP1CB
MPP2
TTPA
TIGAR
WT1
PAX3
PRKCZ
SEMA3A
THOC6
MIB1
TRIM21
CAPN1
COL3A1
SLC1A2
TKT
ATP2B3
HCRT
SMARCE1
CDC42
GYS1
RAB7B
NAA10
SPECC1L
ITGB4
ATXN10
AFG3L2
RIT1
CD34
SH3GLB1
CCL3
DVL1
SNAP25
BANF1
ITGB2
PNKP
MAOB
VPS33A
GNAS
TRIM63
LBR
ITGAV
ANXA5
TBL2
TSPO
FRMD4A
FKBP1A
RAB23
ERCC4
RPL5
MYCN
ITGA4
MT-RNR2
HSPD1
HNRNPA2B1
SLC6A3
MYOM1
CEP290
JPH3
ITGB5
PTK2
RELN
ACTN1
HTR2A
GNAI2
CD36
KMT2A
CXCL12
CFH
PVALB
PI4KA
CNR1
MMP1
MAP2K3
CD4
EIF4E
DLG4
VCAM1
MIR1-1
NEDD4L
LIF
PIK3CB
MIR199A2
IRF3
RIPK1
TRIM8
HGF
TET2
ATP2A3
BCS1L
TUBB
CDKN2B-AS1
GRIA1
ENO2
KAT2B
HDAC1
NDUFAF1
FBLN5
GML
TNFRSF1B
KIDINS220
POLR1A
GPC4
IL4
RBCK1
LMNB2
GAL
TBP
GJB2
PRKACB
TBK1
CYP2D6
CDK9
VIM
PRL
IFT57
GRIA2
NTRK3
FADD
SOGA1
LMNB1
HDAC10
PRKACG
RBPJ
GZMB
ATXN8OS
UQCRC1
IL18
NEFL
MIR17
TRIP4
GTF2I
CTSL
NRBF2
OGDH
BIN1
SRSF2
CSNK2A1
IGF2R
TP63
RHOA
CS
OGG1
UBQLN1
TRPM7
IL17A
HNRNPK
GRIN2B
BSG
MIR204
STING1
RPTOR
ITGA5
FYN
DDIT3
ITGA6
PSMC4
IKBKE
WNT3A
STIM1
SCN1A
WDR26
DYNC2LI1
IRS2
PRKCQ
ACTG1
RASA2
TPM4
TUBA1A
RSPH4A
KDM1A
PCSK9
GPC1
SKI
APAF1
AOC3
COX6C
PPP3CA
CCDC174
S100A8
HLA-DPB1
PDGFRB
HDAC4
DHCR24
DGCR5
THBS4
VPS26A
SYP
BCHE
FEN1
ITGB6
GRIN1
PLEC
FASLG
EPHA3
RCAN1
IGFBP3
HLA-DPA1
MIR214
FBXO32
PIM1
GRIK2
OPA1
IL2RA
NOP56
STH
FTO
ITGAL
DDX3X
IRGM
LGALS4
CACNA2D3
TRRAP
TNFAIP3
EIF4EBP1
TERT
CCR5
MEF2D
CHAT
CYP46A1
TUFM
FOXE3
BSCL2
ALDH2
ATF6
SLC25A3
TAB2
ATF4
CHKA
HSPB6
PNPLA2
ECHS1
TFAM
ADD1
PSMD12
PON1
CNC2
ATM
IL13
AIFM1
MLST8
UTRN
IFNB1
CD44
PIGV
CDKN3
GLRX
CASR
FIG4
DDX6
BIRC5
GRIN2A
ITGA9
MMP3
PHOX2B
PKD2
INHBA
MSH6
PRKAB1
SAA1
PLAU
CKB
DAXX
PRKCB
CCND1
PDE6B
GDF15
RAB3A
COL6A1
MTM1
PKM
EGR1
ITGA2B
S100A9
TFAP2B
HLA-DQB1
GLI2
CSF1
HTR1A
SEC24C
TRPC1
SLC25A6
KAT5
ACE2
IL23R
IL1R1
GNB2
NRG1
NDUFA13
SLC2A4
EIF2AK4
RAB8A
THBS1
EPAS1
IRF1
HJV
IKBKG
RB1
MEG3
DKK1
CH25H
WNT5A
IL1RN
CETP
NONO
YWHAH
HSF1
HIP1
TECPR2
NEK9
AMER1
PEX2
GSR
KLF4
ERBB4
SLC29A3
GRIA4
ZBTB24
TRPM2
MIR17HG
C1R
RNASEL
NEDD4
VLDLR
ANXA6
YAP1
NOX4
CTLA4
VMP1
PDE3A
AVP
M6PR
CTBP1
EGF
NQO1
APC
RPS19
NOTCH3
ITGB8
ATP6V1A
DDIT4
RUNX1
CCL5
VHL
GBE1
CD2AP
KAT8
MKS1
MYOD1
ULK3
SMN1
MIR20A
CSNK2A2
USP9X
SGK1
HTRA2
BBC3
ATP6V1E1
MIR363
YWHAG
TLR3
MIR30A
IL2
MSH2
PROM1
ADNP
FXYD2
ABCB1
PDYN
MLXIPL
TRPC6
RPS6KA1
SESN2
PDE4A
NLRP3
MIR1-2
TP53INP1
TRAF2
RAB1A
MAP2K4
IFNA1
PDCD4
MIF
LTBP1
WDFY3
COL6A3
MAP1B
GNB3
TOMM40
HOXA1
CHEK2
CACNA1G
CLTC
IAPP
PARK7
SLC2A1
RAB39B
BRD4
UCHL1
SOBP
RHEB
SMPD1
XIRP2
CEBPB
HSPB8
IFIH1
RAP1A
TUBA1B
NFKBIA
KITLG
DERL1
SMAD2
CRKL
MYD88
PIN1
PRODH
HIPK2
GHRL
USP10
PDHA1
MIR197
PEX3
ID3
FXR1
QDPR
PHGDH
TM2D1
ZC3H12A
PDLIM5
VAMP8
SMCR8
SIN3A
CDKN1C
DACT1
TYMP
H19
MIR126
POU5F1
WAS
ATP13A2
TOLLIP
PRKAG1
MIR125A
ATP5PD
SYNPO2
MIR23B
SIRT2
PLAT
NLRP6
IL6R
HNRNPU
GPX1
EZH2
ENO1
LGALS8
DLD
BTNL2
TGM2
KL
ATF2
TUBB2B
TM2D3
JAK2
RAB1B
MPL
MIR196A1
HAX1
LPA
UTS2
PIK3R3
TWIST1
PPP1CA
HAMP
PITRM1
MIR330
ROCK2
TIMP2
GJA8
SHC1
DNAJB1
TNC
UBR1
CDC45
TFRC
ENDOG
BIRC2
KIAA1109
EPHB4
TLN1
PEX5
TDP1
ITM2B
TCTN2
ITGA3
NR1H2
ACTN4
NR4A1
CHST3
PHB
CDK5RAP2
IFI16
LGALS1
SF3B4
CAMK2A
HDAC5
CSNK1A1
MAPK7
MYOG
PEX13
ITPR2
LIG3
RASA1
VIPAS39
HTR6
TTBK1
DEPP1
BCAR1
VPS33B
WRN
MIR195
EPOR
MED12
IMMT
COX8A
MIR19A
RECQL4
MIR107
CYBB
PLAGL1
KRIT1
IKZF1
TNFSF10
HOTAIR
ATAD3A
ATP6V0A2
OGT
HMGA2
KIF20A
STBD1
ETS1
TRAP1
TBC1D5
ATXN1
TECPR1
WDR45B
HPSE
CASP4
HLA-A
LEMD2
BMP6
ALDH18A1
TTBK2
SERPINE2
RNF146
PHB2
SIRT6
CD274
PTX3
DAP
ANK1
HSPA1A
PLA2G4A
HTR2B
E2F1
PTPRC
FLT1
ADAM12
CSF2
ESR2
UBQLN2
SMAD1
CAPNS1
HBB
MIR30D
COL2A1
LETM1
ID1
ERCC8
UBE3B
FCGR2A
WDR41
TRIM32
PEBP1
MIR196A2
SNRPB
ID2
MAPKAPK2
PGF
XPO1
MET
TSR2
MIR142
RND3
NEK1
FBXW7
ACADS
MIR130A
UBE2A
LRP2
PDLIM3
DICER1
SLC4A1
FGF1
CCL26
UCP2
WNT1
CLEC16A
MYH9
ERCC1
HCFC1
GGT1
RPL35
MATR3
SMARCC2
TAX1BP1
FUCA1
CHKB
G6PD
EEF2K
ADA
ITGAX
EEF1A1
IGFBP7
AKT1S1
LEMD3
ADCY3
BLZF1
ZNF346
CHERP
ARG1
MAX
SPARC
TRPC3
SORBS2
PDGFB
DNMT3A
NNT
IL33
CAMKK2
BID
CANT1
IRS4
TNFRSF10B
CXCR3
CIB1
NANOG
IL12B
MIR145
TIMP3
ANGPT1
C1QBP
MBP
OSM
MYH10
ABHD5
DNM2
EEF2
PF4
GOLGA2
WASHC1
TIA1
KCNIP1
HDAC2
FOXK1
S100A1
PKP3
ZKSCAN3
BAK1
DDX58
SFN
PRKCG
NPR3
AURKA
GRB2
EIF4G1
AP1G2
CASK
RHOB
MSTN
TNNI2
MAP3K12
NLRX1
NTF3
NFIX
MLH3
MIR106B
LRRC25
SIDT1
USP36
ANXA1
MAP2K5
DUSP19
ITGA11
KCNN4
CDK5
LONP1
TLR8
RRAGC
TBCK
PRKAR1B
KCNB1
SLC22A4
PLCG1
DVL3
NOD1
DLL1
RPL15
PPP3CB
APLNR
ARAF
VDAC2
MAP2
XRCC5
RACK1
RPS17
IL10RA
PIKFYVE
NSF
SNTB2
TLR9
PRKDC
LMCD1
PRKAR2A
CDH1
IL3
GLP1R
ELAVL1
PKP1
PTPN13
TNFSF11
PIAS4
CEP55
H2AX
ARSA
ITGB7
HLA-DRA
CCR6
C3
DYNLL1
THBS2
USP13
MIR590
EHMT2
PABPN1
ITGA10
CGAS
DEPTOR
RAB3GAP1
CYBA
IL15
CCL11
ARNT
MYL9
RPS6
RIPK3
SVIP
NCOA7
DAPK2
DNAAF3
SNX14
AHI1
SLC40A1
USP8
COPS5
MIR423
TRIM37
DNAJB6
DDB1
ATP5F1E
SOAT1
CXCL9
HUWE1
ANXA7
ANGPT2
MLX
SLC25A11
APEX1
XIAP
FLT3
SLC37A4
WDTC1
PFKFB3
JAK1
RPS2
SUMO1
GAS1
TRAPPC11
FTH1
RAB3GAP2
TFAP2A
CA3
ANXA2
IL7R
RHOG
NDRG2
SDC1
MIR124-1
ARSH
KHDRBS1
PAK1
HSPB7
GRK5
PLCB1
PKD1
TOMM22
HADH
S1PR1
PMP22
HK2
PMPCA
SUMF1
MST1
EBP
IRF7
MIRLET7I
SMAD7
SPRED2
PPP3R1
ARRB2
MIR122
NPM1
SOX17
EPRS1
CFL1
PDK1
LRSAM1
MIR185
CHEK1
ITGAD
HEXIM1
WIPF1
ETFA
SPTLC1
CYP3A4
DIRAS3
RARA
GSTO1
SLC25A5
TUBB3
UBTF
CSNK2B
LRPPRC
SREBF2
CAV2
HLA-DQA1
ITGAE
MIR221
MCU
ERCC2
MAP3K1
NAMPT
HSP90B1
SERPINA4
SLC2A3
MIR222
COL18A1
UBE2D3
FBP1
CXCL10
MIR18A
PPP1R13L
TLR7
RAC3
MIR328
BNIP1
EGLN1
TNFRSF11B
SUPT20H
BIRC6
RPL27
GARS1
MTDH
GAS8
FHOD3
HRH2
PEX19
TMEM107
MIR378A
KLF5
SBF2
CCT7
DPYSL5
PACS2
MAP3K14
DHCR7
TGFBI
LMO7
CERS1
DUSP1
MAPK11
TOP2A
GALC
CTSK
HSD17B10
MIR16-1
A2M
PLK1
MAP4
ARF1
PLG
UQCRC2
BCLAF1
ARRB1
CD55
TP53BP1
BDKRB2
S100A4
MYH2
RNF41
AHNAK
BCR
RIPK2
IL5
NOL3
MIR30B
OBSL1
BACE1
DGUOK
SPTAN1
PI3
MMP13
U2AF1
RAB11A
MIR31
IFI27
DNMT3B
NDUFB9
POU2F1
WAC
HDAC7
SH3BP4
MT2A
KDM4C
GNB1
CD79A
PCNT
PRKCI
IFT88
SIRT3
FOXP2
UCP1
CYP2E1
GH1
SIGMAR1
NEAT1
WDR37
NDRG4
NLRP1
CREB3
UBE3A
ZWINT
DLST
TP53BP2
TXNIP
PPP1R12A
GCN1
PSMC6
SERPINF1
NDE1
KCNIP3
MIR133B
PLEK
TBC1D17
CANX
MYO6
CDK4
PCMT1
BNIP3L
CASP5
MAT2A
PABPC1
CELF2
MFN1
FBXL4
RASSF1
MTMR3
TRIP13
NPEPPS
MIR101-1
UCN
JUNB
KDM4A
TRIM55
RASIP1
MYOF
HSD17B4
USP7
SCO1
DARS2
RAB4B
RAI14
MIR15A
ITLN1
TRAF3
SSB
IRAK1
DBN1
PCLAF
UNC5C
KATNIP
ACP1
DAB2
MIR143
PSMA1
TRIM50
DVL2
MPV17
PLD2
EPPK1
MRRF
IFNAR1
FCGR3A
UQCRFS1
PPP2R5D
FOXK2
APOH
TANK
XRCC6
IGBP1
NCOR1
RBX1
P2RX7
SPHK1
GRP
LEPR
PLCD1
TOMM20
SOCS1
BCL2L11
HMGA1
FGF21
PRMT5
DSC1
PCNA
TARS1
CRY1
MIR26B
IRF6
SEC31A
ARL3
VAMP2
TRIM16
RAD50
F2R
MAP1S
ATP7A
SKP1
GANAB
PAWR
NRF1
MIR23A
SPTBN1
PLCB4
FURIN
STK3
UPF3B
WARS1
FCGR3B
AGO2
PTP4A3
UBQLN4
ADPRH
LDHA
CASP10
EPHB2
PXN
MAPK12
TRIM22
DCAF8
POLR2A
RAB8B
CUL3
SOCS3
KRT7
BUB3
DPF3
PDE3B
CERS6
FBXO22
TUBB2A
ITPKC
GDAP1
CCNB1
RAB6A
CPT1C
TJP1
PNKD
SOD3
RETREG1
SCD
POLRMT
H4C1
TBC1D14
PHYHIP
AHSG
TPI1
TYR
SRSF3
CYC1
SPI1
DUOX1
BMI1
SPRED1
FABP1
CYP1A1
PAGR1
MIR100
KCNH7
USP14
SLC25A1
NR2C2
CPQ
LYST
VEGFC
XPA
SLC5A5
RAB4A
PDGFA
PDE4B
PRF1
MRPS22
RPS5
UBE2I
LPP
HDAC3
TREM1
PTBP1
WDR6
CLCN3
MIR181A1
MIR148A
HSPE1
HSPB2
HNRNPH1
IL2RB
CDC25C
CNTF
USF1
PDK4
SFTPC
KIF1B
DNAJC7
PRIMA1
CEP41
NOP2
GLUL
EVA1A
FZD9
RAB40AL
CSPG5
ATP6AP2
MT3
STRADA
PDCD5
GNAI3
UGCG
MYBPH
EPM2A
BUB1B
SLC16A1
GJB1
EGLN3
MRTFA
PSMA5
MIR26A1
CERS5
DNAJA3
CALB1
PSMA6
APOD
TTF2
RICTOR
DRD3
SRRT
KISS1
VPS29
CD5L
MIR33A
PRPF8
CD46
FTL
SBDS
MIR30E
CCL18
EIF5
HBA1
RAB33A
ADAMTS7
SMN2
SMARCD1
MBD5
CCNA2
TRIO
NACA
RNF166
ATXN2
TCIRG1
HSPA14
SKP2
IK
MIR212
TICAM1
XRCC3
SETDB1
NR3C1
JUND
RPS3A
GNAO1
SIK1
MIR138-1
NMT1
EIF2B4
PROX1
BMX
HAVCR1
EIF2B3
NPC2
MIR495
SNX10
LARP7
REEP5
TMEM150B
SPAG5
DLG3
BSN
IL1RL1
UPF1
RAB12
LARS1
MUC5AC
TUBA8
MIR150
ARCN1
CD83
MRE11
TUBA1C
ARG2
PSMD5
ABCD3
ACER2
GNLY
UQCRQ
RUNX2
MAVS
DDX17
PC
DIABLO
PANK4
PFKFB2
TAOK3
SERPINA1
TRPM3
RGS19
PITX1
ATP5PF
UROD
