# Supplementary material for: Pretreatment of Huoxue Jiedu Formula Ameliorates Myocardial Ischaemia/Reperfusion Injury by Decreasing Autophagy via Activation of the PI3K/AKT/mTOR Pathway
Source: Front Pharmacol. 2021 Feb 26;12:608790. doi: 10.3389/fphar.2021.608790 (PMC7952439; doi:10.3389/fphar.2021.608790)
Supplement: Supplementary file 3 [file datasheet3.xlsx]

## Sheet: Sheet1
MMP2
ITGA5
XDH
NTRK1
EP300
NOS2
PRKCG
GYS1
CCNB1
FGFR1
MET
CASP6
MAPKAPK2
PTPN22
ITGA3
CYP2D6
PRKCB
ROCK2
GRK5
MAOA
ALDH2
HDAC7
GRB2
PIN1
CDK1
PTK2
BCHE
SETDB1
BCL2
DRD3
PIK3CB
DNMT3B
CYP1A1
CAPN1
GRIK2
LRRK2
MAPK10
FGF1
HSPA8
AURKA
ADRA1A
ATP1A1
NFE2L2
GAA
HDAC3
ECE1
BRD4
HRH2
PLA2G6
PDGFRB
CTSB
TNF
SIRT2
IKBKG
NGFR
FYN
CREBBP
ITGB1
KIT
JAK2
CASP1
GLI1
GRIA1
PTGS2
CTNNB1
CCND1
CTSK
PRKDC
ESR1
PRF1
ACE2
CDK4
CSNK2A2
SNCA
HRAS
ITGB2
VEGFA
MME
APEX1
PSEN2
CCNA2
VCP
GSK3B
MMP1
STAT1
SLC2A1
TDP1
PTPRC
HMGCR
KDM4A
NR3C2
GSR
EIF2AK2
FLT1
HTR1A
MMP3
CCR6
HDAC4
MAPK1
PGF
FTO
MMP14
MDM2
AKT2
EGFR
IKBKB
MYLK
NR4A1
ERBB2
LGALS3
MAPK8
HDAC8
F2R
ABL1
TRPC6
CHEK2
FBP1
TERT
FUCA1
SRC
PDE4B
PPP2CA
CA3
PLG
TYR
SLC1A3
TP53
ACP1
MAP3K7
PRKCQ
ADAM17
PIK3R1
PDGFRA
PRKACA
HDAC1
SIRT1
HPSE
IGFBP3
ALB
CPT1A
GRIA4
HTR2A
GAPDH
P2RX7
EPHB2
ESR2
CSNK2A1
BRAF
SLC16A1
ITGB5
EPHB4
TYMP
SI
ITGAL
COMT
SLC6A3
PLAU
RAC1
MMP13
SLC6A4
ALOX5
TGM2
NOS1
TBK1
PLK1
LGALS1
EZH2
HDAC5
ATP4A
PI4KA
CHEK1
ADORA2A
CASP8
EHMT2
PPARG
PRKCD
MAPT
RET
NRAS
CXCL8
MAPK9
CNR1
ABCB1
PIM1
NR3C1
ITGB7
MTOR
KDM1A
MAPK14
AOC3
TH
RAF1
PLA2G4A
DRD2
ITGB6
SLC1A2
MPO
ITGAV
PCNA
ADAMTS4
LDHA
SCD
EGLN1
CHUK
NR1H2
PDPK1
STAT3
TGFBR1
NOX4
GRK2
CDC42
PFKFB3
BMP4
GBA
CASP7
ADRB2
TUBB3
PTPA
ACHE
SIGMAR1
MCL1
ADA
HSP90AA1
CASP3
PARP1
ITGA4
ACE
PRKCE
ROCK1
SLC37A4
KDR
OGT
EPHA3
RARA
PPARA
CDK9
TTR
HTR2B
ITGA2B
MAOB
BACE1
BMPR2
DNMT1
PIK3CG
S1PR1
PIK3CA
FLT3
TSPO
KDM4C
IL2
HSPA5
XPO1
HTR6
FGF2
HK2
TOP2A
FEN1
IGF1R
ICAM1
BCL2L1
MAPK3
HDAC2
CTSL
IKBKE
RELA
HIF1A
MAP2
CFTR
KMT2A
XBP1
SIRT3
TLR4
SERPINE1
VCAM1
INSR
TGFBR2
TLR9
PDK1
RAD51
CDK5
JAK1
PABPC1
CCR5
PRKAB1
MIF
MAP2K1
ITGB3
PTGS1
F3
PSEN1
CASP2
ERN1
JUN
AR
PRKCA
CYP3A4
TRPC3
APP
HDAC6
RPS6KB1
MMP9
TOP1
